# Supplementary material for: Construction Strategy for Flexible and Breathable SiO2/Al/NFs/PET Composite Fabrics with Dual Shielding against Microwave and Infrared–Thermal Radiations for Wearable Protective Clothing
Source: Polymers (Basel). 2023 Dec 19;16(1):6. doi: 10.3390/polym16010006 (PMC10781071; doi:10.3390/polym16010006)
Supplement: Supplementary file 1 [file polymers-16-00006-s001.zip]

Archive with 2 entries (2 files):
- Movie S1.mp4
- polymers-2736996-supplementary.pdf
